# Supplementary material for: GNNenrich: a novel method for pathway enrichment analysis based on graph neural network
Source: Bioinformatics. 2025 Sep 8;41(9):btaf478. doi: 10.1093/bioinformatics/btaf478 (PMC12448840; doi:10.1093/bioinformatics/btaf478)
Supplement: btaf478_Supplementary_Data [file btaf478_supplementary_data.zip]

Archive with 2 entries (2 files):
- GNNenrich_supplementary_revised.pdf
- Supplementary_Materials_Revised.pdf
